# Supplementary material for: Biochemical and Transcriptomic Analysis Reveals Low Temperature-Driven Oxidative Stress in Pupal Apis mellifera Neural System
Source: Insects. 2025 Mar 1;16(3):250. doi: 10.3390/insects16030250 (PMC11942804; doi:10.3390/insects16030250)
Supplement: Supplementary file 1 [file insects-16-00250-s001.zip]

Archive with 2 entries (2 files):
- insects-3383298-SI-Table S1, Figure S1.pdf
- insects-3383298-SI-Table S2-S5.xlsx
